# Supplementary material for: Sensitizing Family Caregivers to Influence Treatment Compliance among Elderly Neglected Patients—A 2-Year Longitudinal Study Outcome in Completely Edentulous Patients
Source: Healthcare (Basel). 2021 May 2;9(5):533. doi: 10.3390/healthcare9050533 (PMC8147452; doi:10.3390/healthcare9050533)
Supplement: Supplementary file 1 [file healthcare-09-00533-s001.zip]

Archive with 1 entries (1 files):
- healthcare-1181001-SI.xlsx
