# Supplementary material for: Sensitizing Family Caregivers to Influence Treatment Compliance among Elderly Neglected Patients—A 2-Year Longitudinal Study Outcome in Completely Edentulous Patients
Source: Healthcare (Basel). 2021 May 2;9(5):533. doi: 10.3390/healthcare9050533 (PMC8147452; doi:10.3390/healthcare9050533)
Supplement: Supplementary file 1 [file healthcare-09-00533-s001.zip › healthcare-1181001-SI.xlsx]

## Sheet: Scoring criterion
Gender	Age (Elderly)	Age (Family care giver )	Abuse type	Education (Elderly)	Education (Family caregiver)	Family caregiver type	Income FCG	Self rated Health (elderly)	DPI scores	Movement UD	Comfort UD	Movement LD	Comfort mandibular denture	Speech	Ease of chewing	Esthetics	General satisfaction
1 - Female	1 - 41 to 50	1 - ≤ 20	1 - Neglect	1 - Illiterate	1 - Illiterate	1 - Son	1 -Low	1 - Healthy	1 - Good	1 to 10 score
2 -Male	2 - 51 to 60	2 - 21 to 30	2 - Combination (Neglect +)	2 - Literate	2 - Literate	2 - Daughter in law	2-Average	2 - Unhealthy	2 - Average
	3 - 61 to 70	3 - 31 to 40				3 - Spouse	3 - High		3 - Poor
	4 - 71 to 80	4 - 41 to 50				4 - Brother/sister			4 - Very poor
		5 - ≥ 51				5 - Others

## Sheet: Total subjects
M	78	38	Neg	Illiterate	Illiterate	S	Average	Unhealthy	Healthy
F	65	31	Comb	Illiterate	Illiterate	DIL	Average	Healthy	Healthy
M	57	21	Comb	Illiterate	Literate	DIL	Average	Healthy	Healthy
M	66	36	Neg	Illiterate	Illiterate	DIL	Average	Healthy	Healthy
M	72	39	Neg	Illiterate	Illiterate	DIL	Average	Unhealthy	Healthy
M	80	48	Neg	Illiterate	Illiterate	DIL	Average	Healthy	Unhealthy
M	46	17	Neg	Illiterate	Literate	DIL	Average	Healthy	Healthy
M	52	21	Neg	Illiterate	Literate	DIL	Average	Healthy	Healthy
M	55	23	Neg	Illiterate	Literate	DIL	Average	Healthy	Healthy
M	56	21	Neg	Illiterate	Literate	DIL	Average	Unhealthy	Healthy
M	58	24	Neg	Illiterate	Illiterate	DIL	Average	Healthy	Unhealthy
M	61	24	Neg	Illiterate	Literate	DIL	Average	Healthy	Healthy
M	65	25	Neg	Illiterate	Illiterate	DIL	Average	Healthy	Healthy
M	65	32	Neg	Illiterate	Literate	DIL	Average	Unhealthy	Healthy
M	66	21	Neg	Illiterate	Literate	DIL	Average	Healthy	Healthy
M	68	38	Neg	Illiterate	Illiterate	DIL	Average	Healthy	Unhealthy
M	52	18	Neg	Illiterate	Literate	S	Average	Healthy	Healthy
M	55	23	Neg	Illiterate	Illiterate	S	Average	Healthy	Healthy
M	55	19	Neg	Illiterate	Illiterate	S	Average	Healthy	Healthy
M	66	35	Neg	Illiterate	Illiterate	S	Average	Healthy	Healthy
M	76	32	Neg	Illiterate	Illiterate	S	Average	Healthy	Unhealthy
M	77	32	Comb	Illiterate	Illiterate	S	Average	Healthy	Healthy
M	49	23	Neg	Illiterate	Illiterate	S	Average	Unhealthy	Healthy
M	51	17	Neg	Illiterate	Literate	S	Average	Healthy	Healthy
M	56	21	Neg	Illiterate	Illiterate	S	Average	Healthy	Healthy
M	65	35	Neg	Illiterate	Literate	S	Average	Healthy	Healthy
M	73	32	Neg	Illiterate	Literate	S	Average	Healthy	Healthy
M	76	37	Neg	Illiterate	Illiterate	S	Average	Healthy	Healthy
M	80	47	Neg	Illiterate	Illiterate	S	Average	Healthy	Unhealthy
M	52	27	Neg	Literate	Illiterate	S	Average	Unhealthy	Healthy
M	80	48	Neg	Illiterate	Literate	Sp	Average	Healthy	Unhealthy
M	52	18	Neg	Literate	Literate	Sp	Average	Healthy	Healthy
M	77	34	Neg	Illiterate	Illiterate	S	High	Healthy	Healthy
F	56	22	Neg	Illiterate	Illiterate	DIL	High	Healthy	Healthy
M	72	31	Comb	Illiterate	Illiterate	DIL	High	Healthy	Healthy
M	51	24	Neg	Literate	Illiterate	DIL	High	Healthy	Healthy
F	52	24	Comb	Illiterate	Illiterate	S	High	Healthy	Healthy
M	56	27	Comb	Illiterate	Illiterate	S	High	Unhealthy	Healthy
M	52	24	Neg	Illiterate	Illiterate	S	High	Healthy	Healthy
M	75	39	Neg	Illiterate	Illiterate	S	High	Healthy	Healthy
M	54	27	Neg	Illiterate	Illiterate	S	High	Healthy	Healthy
M	70	35	Neg	Illiterate	Illiterate	S	High	Healthy	Healthy
M	63	21	Neg	Literate	Illiterate	S	High	Healthy	Healthy
M	68	22	Neg	Illiterate	Illiterate	Sp	High	Healthy	Healthy
F	56	23	Comb	Illiterate	Literate	B/S	Low	Healthy	Healthy
M	77	39	Neg	Literate	Illiterate	B/S	Low	Healthy	Healthy
F	68	24	Comb	Illiterate	Literate	DIL	Low	Unhealthy	Healthy
F	70	38	Comb	Illiterate	Illiterate	DIL	Low	Healthy	Unhealthy
F	76	38	Neg	Illiterate	Illiterate	DIL	Low	Healthy	Healthy
M	59	21	Comb	Illiterate	Illiterate	DIL	Low	Healthy	Healthy
M	68	38	Comb	Illiterate	Illiterate	DIL	Low	Healthy	Healthy
M	56	23	Neg	Illiterate	Illiterate	DIL	Low	Healthy	Healthy
M	56	24	Neg	Illiterate	Illiterate	DIL	Low	Healthy	Healthy
M	57	23	Neg	Illiterate	Illiterate	DIL	Low	Unhealthy	Healthy
M	57	21	Neg	Illiterate	Illiterate	DIL	Low	Healthy	Healthy
M	57	21	Neg	Illiterate	Illiterate	DIL	Low	Healthy	Healthy
M	64	21	Neg	Illiterate	Illiterate	DIL	Low	Healthy	Healthy
M	65	27	Neg	Illiterate	Illiterate	DIL	Low	Healthy	Healthy
M	65	31	Neg	Illiterate	Illiterate	DIL	Low	Healthy	Healthy
M	66	33	Neg	Illiterate	Literate	DIL	Low	Healthy	Healthy
M	66	34	Neg	Illiterate	Literate	DIL	Low	Healthy	Healthy
M	66	31	Neg	Illiterate	Illiterate	DIL	Low	Unhealthy	Healthy
M	66	21	Neg	Illiterate	Illiterate	DIL	Low	Healthy	Healthy
M	76	34	Neg	Illiterate	Illiterate	DIL	Low	Healthy	Healthy
M	53	24	Comb	Illiterate	Illiterate	DIL	Low	Healthy	Healthy
M	80	51	Comb	Illiterate	Illiterate	DIL	Low	Healthy	Unhealthy
M	45	19	Neg	Illiterate	Illiterate	DIL	Low	Healthy	Healthy
M	54	17	Neg	Illiterate	Illiterate	DIL	Low	Healthy	Healthy
M	55	21	Neg	Illiterate	Illiterate	DIL	Low	Unhealthy	Healthy
M	57	24	Neg	Illiterate	Illiterate	DIL	Low	Healthy	Healthy
M	63	31	Neg	Illiterate	Illiterate	DIL	Low	Healthy	Healthy
M	65	31	Neg	Illiterate	Illiterate	DIL	Low	Unhealthy	Healthy
M	65	21	Neg	Illiterate	Illiterate	DIL	Low	Healthy	Healthy
M	71	31	Neg	Illiterate	Illiterate	DIL	Low	Healthy	Healthy
M	72	35	Neg	Illiterate	Literate	DIL	Low	Unhealthy	Healthy
M	72	35	Neg	Literate	Illiterate	DIL	Low	Healthy	Healthy
M	65	27	Neg	Literate	Illiterate	DIL	Low	Healthy	Healthy
F	59	21	Comb	Illiterate	Illiterate	O	Low	Healthy	Healthy
M	73	38	Comb	Illiterate	Literate	O	Low	Healthy	Healthy
F	49	18	Comb	Illiterate	Literate	S	Low	Healthy	Healthy
F	54	24	Comb	Illiterate	Illiterate	S	Low	Healthy	Healthy
F	55	23	Neg	Illiterate	Literate	S	Low	Unhealthy	Healthy
F	56	26	Neg	Illiterate	Illiterate	S	Low	Healthy	Healthy
F	67	32	Neg	Illiterate	Literate	S	Low	Healthy	Healthy
F	53	22	Comb	Illiterate	Illiterate	S	Low	Healthy	Healthy
F	53	23	Comb	Illiterate	Illiterate	S	Low	Healthy	Healthy
F	54	23	Comb	Illiterate	Illiterate	S	Low	Healthy	Healthy
F	57	22	Comb	Illiterate	Illiterate	S	Low	Healthy	Healthy
F	59	23	Comb	Illiterate	Illiterate	S	Low	Healthy	Healthy
F	62	24	Comb	Illiterate	Illiterate	S	Low	Healthy	Healthy
F	64	26	Comb	Illiterate	Literate	S	Low	Unhealthy	Healthy
F	57	25	Neg	Literate	Illiterate	S	Low	Healthy	Healthy
M	51	19	Comb	Illiterate	Illiterate	S	Low	Healthy	Healthy
M	55	25	Comb	Illiterate	Illiterate	S	Low	Healthy	Healthy
M	53	27	Neg	Illiterate	Illiterate	S	Low	Healthy	Healthy
M	54	23	Neg	Illiterate	Literate	S	Low	Healthy	Healthy
M	54	21	Neg	Illiterate	Illiterate	S	Low	Healthy	Healthy
M	56	23	Neg	Illiterate	Literate	S	Low	Healthy	Healthy
M	62	31	Neg	Illiterate	Literate	S	Low	Unhealthy	Healthy
M	63	25	Neg	Illiterate	Illiterate	S	Low	Healthy	Healthy
M	65	27	Neg	Illiterate	Illiterate	S	Low	Healthy	Healthy
M	66	35	Neg	Illiterate	Literate	S	Low	Healthy	Healthy
M	66	31	Neg	Illiterate	Illiterate	S	Low	Healthy	Healthy
M	67	23	Neg	Illiterate	Illiterate	S	Low	Healthy	Healthy
M	69	31	Neg	Illiterate	Illiterate	S	Low	Healthy	Healthy
M	73	38	Neg	Illiterate	Literate	S	Low	Unhealthy	Healthy
M	76	33	Neg	Illiterate	Illiterate	S	Low	Healthy	Healthy
M	76	38	Neg	Illiterate	Illiterate	S	Low	Healthy	Healthy
M	77	45	Neg	Illiterate	Literate	S	Low	Healthy	Unhealthy
M	51	24	Comb	Illiterate	Illiterate	S	Low	Healthy	Healthy
M	54	23	Comb	Illiterate	Illiterate	S	Low	Healthy	Healthy
M	55	25	Comb	Illiterate	Illiterate	S	Low	Healthy	Healthy
M	57	18	Comb	Illiterate	Illiterate	S	Low	Healthy	Healthy
M	58	27	Comb	Illiterate	Illiterate	S	Low	Healthy	Healthy
M	67	35	Comb	Illiterate	Illiterate	S	Low	Healthy	Healthy
M	71	23	Comb	Illiterate	Illiterate	S	Low	Unhealthy	Healthy
M	51	19	Neg	Illiterate	Literate	S	Low	Healthy	Healthy
M	56	24	Neg	Illiterate	Illiterate	S	Low	Healthy	Healthy
M	58	21	Neg	Illiterate	Illiterate	S	Low	Healthy	Healthy
M	58	23	Neg	Illiterate	Illiterate	S	Low	Healthy	Healthy
M	62	25	Neg	Illiterate	Illiterate	S	Low	Healthy	Healthy
M	65	27	Neg	Illiterate	Illiterate	S	Low	Healthy	Healthy
M	66	37	Neg	Illiterate	Illiterate	S	Low	Healthy	Healthy
M	67	33	Neg	Illiterate	Illiterate	S	Low	Healthy	Healthy
M	67	23	Neg	Illiterate	Illiterate	S	Low	Healthy	Healthy
M	71	23	Neg	Illiterate	Illiterate	S	Low	Healthy	Healthy
M	73	38	Neg	Illiterate	Illiterate	S	Low	Healthy	Healthy
M	77	48	Neg	Illiterate	Literate	S	Low	Healthy	Healthy
M	80	51	Neg	Illiterate	Illiterate	S	Low	Healthy	Healthy
M	54	23	Comb	Literate	Illiterate	S	Low	Healthy	Healthy
M	67	37	Comb	Literate	Illiterate	S	Low	Healthy	Healthy
M	80	52	Comb	Literate	Illiterate	S	Low	Healthy	Unhealthy
M	64	27	Neg	Literate	Illiterate	S	Low	Healthy	Healthy
M	69	38	Neg	Literate	Illiterate	S	Low	Healthy	Healthy
M	74	37	Neg	Literate	Literate	S	Low	Healthy	Healthy
M	68	38	Neg	Literate	Illiterate	S	Low	Healthy	Healthy
M	57	23	Comb	Literate	Illiterate	S	Low	Healthy	Healthy
M	65	27	Comb	Literate	Illiterate	S	Low	Healthy	Healthy
M	73	38	Neg	Literate	Illiterate	S	Low	Healthy	Healthy
F	57	23	Comb	Illiterate	Illiterate	Sp	Low	Healthy	Healthy
M	80	49	Comb	Illiterate	Illiterate	Sp	Low	Healthy	Healthy
M	58	24	Neg	Illiterate	Literate	Sp	Low	Healthy	Healthy
M	66	34	Neg	Illiterate	Illiterate	Sp	Low	Healthy	Healthy
M	67	37	Neg	Illiterate	Illiterate	Sp	Low	Healthy	Healthy
M	77	34	Neg	Illiterate	Illiterate	Sp	Low	Healthy	Healthy
M	70	24	Neg	Illiterate	Illiterate	Sp	Low	Healthy	Healthy
M	72	34	Neg	Illiterate	Illiterate	Sp	Low	Healthy	Healthy
M	80	51	Neg	Illiterate	Illiterate	Sp	Low	Healthy	Unhealthy
M	75	38	Neg	Literate	Illiterate	Sp	Low	Healthy	Healthy
M	72	39	Neg	Literate	Illiterate	Sp	Low	Healthy	Healthy
	63.62	28.96

## Sheet: Gp A (1M)
M	77	39	Neg	Literate	Illiteratr	S	Low	Healthy	Healthy	2	5	4	4	5	6	5	5	4
M	77	34	Neg	Illiterate	Illiteratr	S	High	Healthy	Healthy	4	5	4	3	4	6	5	4	5
F	65	31	Comb	Illiterate	Illiteratr	DIL	Average	Healthy	Healthy	3	4	6	4	5	4	4	5	5
F	68	24	Comb	Illiterate	Literate	DIL	Low	Healthy	Healthy	3	6	5	3	4	6	3	5	6
F	70	38	Comb	Illiterate	Illiteratr	DIL	Low	Healthy	Healthy	2	5	6	4	4	5	4	4	4
F	56	22	Neg	Illiterate	Illiteratr	DIL	High	Unhealthy	Healthy	2	6	6	4	3	5	4	4	5
F	76	38	Neg	Illiterate	Illiteratr	DIL	Low	Healthy	Healthy	2	5	4	3	4	6	3	5	5
M	68	38	Comb	Illiterate	Illiteratr	DIL	Low	Healthy	Healthy	3	7	4	5	4	4	3	5	6
M	57	21	Comb	Illiterate	Literate	DIL	Average	Healthy	Healthy	3	4	4	4	3	6	4	5	3
M	59	21	Comb	Illiterate	Illiteratr	DIL	Low	Healthy	Healthy	3	3	5	4	4	5	3	5	4
M	72	31	Comb	Illiterate	Illiteratr	DIL	High	Healthy	Healthy	4	3	4	5	4	6	5	6	6
M	65	27	Neg	Illiterate	Illiteratr	DIL	Low	Healthy	Healthy	3	4	6	3	5	6	5	5	4
M	80	48	Neg	Illiterate	Illiteratr	DIL	Average	Healthy	Unhealthy	4	4	4	4	4	4	4	4	4
M	76	34	Neg	Illiterate	Illiteratr	DIL	Low	Healthy	Healthy	3	5	6	3	5	4	5	6	5
M	72	39	Neg	Illiterate	Illiteratr	DIL	Average	Healthy	Healthy	3	4	6	5	5	6	5	4	4
M	57	23	Neg	Illiterate	Illiteratr	DIL	Low	Healthy	Healthy	3	4	4	4	4	4	4	6	6
M	56	23	Neg	Illiterate	Illiteratr	DIL	Low	Healthy	Healthy	3	5	7	4	5	4	5	5	6
M	66	33	Neg	Illiterate	Literate	DIL	Low	Healthy	Healthy	4	5	6	5	5	4	5	5	6
M	66	34	Neg	Illiterate	Literate	DIL	Low	Healthy	Healthy	3	4	5	5	4	5	4	5	6
M	65	31	Neg	Illiterate	Illiteratr	DIL	Low	Healthy	Healthy	2	6	4	5	6	3	6	5	7
M	66	36	Neg	Illiterate	Illiteratr	DIL	Average	Healthy	Healthy	2	3	4	4	6	5	3	6	6
M	66	31	Neg	Illiterate	Illiteratr	DIL	Low	Healthy	Healthy	3	5	5	5	6	4	4	6	6
M	64	21	Neg	Illiterate	Illiteratr	DIL	Low	Healthy	Healthy	2	5	4	4	6	5	5	6	6
M	57	21	Neg	Illiterate	Illiteratr	DIL	Low	Healthy	Healthy	3	5	4	3	5	6	5	6	4
M	57	21	Neg	Illiterate	Illiteratr	DIL	Low	Healthy	Healthy	3	4	6	5	6	6	4	5	4
M	66	21	Neg	Illiterate	Illiteratr	DIL	Low	Healthy	Healthy	3	5	4	5	5	5	5	4	6
M	72	35	Neg	Literate	Illiteratr	DIL	Low	Healthy	Healthy	3	5	5	5	3	6	5	6	4
M	56	24	Neg	Illiterate	Illiteratr	DIL	Low	Healthy	Healthy	3	6	5	5	4	7	6	5	4
F	49	18	Comb	Illiterate	Literate	S	Low	Healthy	Healthy	2	5	6	5	5	6	3	4	4
F	54	24	Comb	Illiterate	Illiteratr	S	Low	Healthy	Healthy	3	4	6	5	6	5	4	7	5
F	55	23	Neg	Illiterate	Literate	S	Low	Healthy	Healthy	2	5	7	6	5	5	6	4	4
F	56	26	Neg	Illiterate	Illiteratr	S	Low	Healthy	Healthy	3	4	5	4	4	5	5	5	4
F	67	32	Neg	Illiterate	Literate	S	Low	Unhealthy	Healthy	2	6	6	5	6	5	6	5	7
F	57	25	Neg	Literate	Illiteratr	S	Low	Healthy	Healthy	3	4	5	4	4	5	3	5	4
M	56	27	Comb	Illiterate	Illiteratr	S	High	Healthy	Healthy	2	2	4	3	5	6	4	5	5
M	55	25	Comb	Illiterate	Illiteratr	S	Low	Healthy	Healthy	2	4	4	3	6	5	6	6	4
M	67	37	Comb	Literate	Illiteratr	S	Low	Healthy	Healthy	2	6	4	3	5	4	4	6	5
M	54	23	Comb	Literate	Illiteratr	S	Low	Healthy	Healthy	4	4	6	4	4	5	3	4	5
M	80	52	Comb	Literate	Illiteratr	S	Low	Healthy	Unhealthy	3	3	6	4	6	5	5	6	7
M	51	19	Comb	Illiterate	Illiteratr	S	Low	Healthy	Healthy	3	4	4	5	5	6	5	6	5
M	53	27	Neg	Illiterate	Illiteratr	S	Low	Healthy	Healthy	2	4	6	4	4	4	5	7	4
M	64	27	Neg	Literate	Illiteratr	S	Low	Healthy	Healthy	3	4	4	4	7	5	5	5	7
M	65	27	Neg	Illiterate	Illiteratr	S	Low	Healthy	Healthy	3	5	7	4	3	5	5	5	3
M	63	25	Neg	Illiterate	Illiteratr	S	Low	Healthy	Healthy	2	5	7	5	4	4	5	5	5
M	52	24	Neg	Illiterate	Illiteratr	S	High	Healthy	Healthy	3	4	4	5	6	5	6	5	4
M	76	33	Neg	Illiterate	Illiteratr	S	Low	Healthy	Healthy	3	4	3	5	6	5	4	6	5
M	79	38	Neg	Literate	Illiteratr	S	Low	Healthy	Healthy	3	7	3	5	4	3	6	4	4
M	71	38	Neg	Literate	Illiteratr	S	Low	Healthy	Unhealthy	4	4	5	3	4	4	4	4	5
M	74	37	Neg	Literate	Literate	S	Low	Healthy	Healthy	3	6	6	4	6	4	6	6	5
M	76	38	Neg	Illiterate	Illiteratr	S	Low	Healthy	Healthy	4	4	4	5	4	6	4	6	5
M	77	45	Neg	Illiterate	Literate	S	Low	Healthy	Healthy	3	6	4	5	4	4	5	4	4
M	73	38	Neg	Illiterate	Literate	S	Low	Healthy	Healthy	3	6	5	3	4	4	6	5	6
M	67	23	Neg	Illiterate	Illiteratr	S	Low	Healthy	Healthy	4	4	3	3	4	4	4	5	5
M	66	35	Neg	Illiterate	Literate	S	Low	Healthy	Healthy	3	4	4	3	4	4	4	4	5
M	56	23	Neg	Illiterate	Literate	S	Low	Healthy	Healthy	3	6	7	4	5	4	6	4	5
M	62	31	Neg	Illiterate	Literate	S	Low	Healthy	Healthy	3	4	3	3	6	4	4	4	6
M	66	31	Neg	Illiterate	Illiteratr	S	Low	Unhealthy	Healthy	2	5	4	6	6	5	6	6	6
M	54	23	Neg	Illiterate	Literate	S	Low	Healthy	Healthy	3	4	4	5	4	5	6	6	6
M	69	31	Neg	Illiterate	Illiteratr	S	Low	Healthy	Healthy	3	5	5	4	3	6	6	6	6
M	55	23	Neg	Illiterate	Illiteratr	S	Average	Healthy	Healthy	3	4	6	3	4	6	4	6	6
M	54	21	Neg	Illiterate	Illiteratr	S	Low	Healthy	Healthy	2	4	4	4	5	5	4	6	6
M	76	32	Neg	Illiterate	Illiteratr	S	Average	Healthy	Healthy	3	5	5	5	4	6	5	5	6
M	63	21	Neg	Literate	Illiteratr	S	High	Healthy	Healthy	4	5	5	5	6	6	5	4	6
M	66	35	Neg	Illiterate	Illiteratr	S	Average	Healthy	Healthy	3	4	5	4	6	5	3	6	5
M	55	19	Neg	Illiterate	Illiteratr	S	Average	Healthy	Healthy	3	6	4	5	4	6	4	5	5
M	75	39	Neg	Illiterate	Illiteratr	S	High	Healthy	Unhealthy	4	4	6	5	5	6	6	6	5
M	52	18	Neg	Illiterate	Literate	S	Average	Healthy	Healthy	2	5	5	3	5	6	5	6	6
M	80	49	Comb	Illiterate	Illiteratr	Sp	Low	Healthy	Healthy	3	7	4	4	4	5	6	5	6
M	66	34	Neg	Illiterate	Illiteratr	Sp	Low	Healthy	Healthy	3	4	5	5	3	7	6	6	3
M	77	34	Neg	Illiterate	Illiteratr	Sp	Low	Healthy	Healthy	3	5	3	6	4	4	5	4	4
M	58	24	Neg	Illiterate	Literate	Sp	Low	Healthy	Healthy	3	5	4	4	6	5	6	5	4
M	75	38	Neg	Literate	Illiteratr	Sp	Low	Healthy	Healthy	3	5	5	5	3	3	6	6	4
M	80	48	Neg	Illiterate	Literate	Sp	Average	Healthy	Unhealthy	4	5	5	5	3	6	5	4	6
M	67	37	Neg	Illiterate	Illiteratr	Sp	Low	Healthy	Healthy	4	6	4	3	4	4	6	5	3
M	52	18	Neg	Literate	Literate	Sp	Average	Healthy	Healthy	3	4	5	4	5	5	4	5	6
	64.8933	30.0533								2.92	4.69333	4.84	4.24	4.64	5	4.72	5.14667	5.02667

## Sheet: Gp A (24 M)
M	77	39	Neg	Literate	Illiteratr	S	Low	Healthy	Healthy	1	4	5	5	6	7	4	5	5
M	77	34	Neg	Illiterate	Illiteratr	S	High	Healthy	Healthy	2	4	5	4	6	7	4	5	6
F	65	31	Comb	Illiterate	Illiteratr	DIL	Average	Healthy	Healthy	3	6	5	3	6	5	5	5	5
F	68	24	Comb	Illiterate	Literate	DIL	Low	Healthy	Healthy	4	4	6	4	6	7	5	5	5
F	70	38	Comb	Illiterate	Illiteratr	DIL	Low	Healthy	Healthy	3	7	7	3	6	6	5	6	4
F	56	22	Neg	Illiterate	Illiteratr	DIL	High	Unhealthy	Healthy	2	7	7	5	6	6	5	6	5
F	76	38	Neg	Illiterate	Illiteratr	DIL	Low	Healthy	Healthy	3	6	6	4	6	7	5	5	5
M	68	38	Comb	Illiterate	Illiteratr	DIL	Low	Healthy	Healthy	3	5	6	3	6	5	6	6	6
M	57	21	Comb	Illiterate	Literate	DIL	Average	Healthy	Healthy	2	7	5	3	6	6	5	6	5
M	59	21	Comb	Illiterate	Illiteratr	DIL	Low	Healthy	Healthy	1	3	6	3	5	6	6	5	7
M	72	31	Comb	Illiterate	Illiteratr	DIL	High	Healthy	Healthy	3	3	5	6	5	6	5	6	6
M	65	27	Neg	Illiterate	Illiteratr	DIL	Low	Healthy	Healthy	2	6	6	4	3	6	6	6	5
M	80	48	Neg	Illiterate	Illiteratr	DIL	Average	Healthy	Unhealthy	3	6	6	4	3	5	6	6	5
M	76	34	Neg	Illiterate	Illiteratr	DIL	Low	Healthy	Healthy	3	7	7	4	5	5	4	6	5
M	72	39	Neg	Illiterate	Illiteratr	DIL	Average	Healthy	Healthy	2	6	7	4	5	6	6	6	4
M	57	23	Neg	Illiterate	Illiteratr	DIL	Low	Healthy	Healthy	3	6	7	3	5	5	6	6	5
M	56	23	Neg	Illiterate	Illiteratr	DIL	Low	Healthy	Healthy	3	4	7	3	4	5	6	6	3
M	66	33	Neg	Illiterate	Literate	DIL	Low	Healthy	Healthy	4	4	5	3	4	5	6	6	3
M	66	34	Neg	Illiterate	Literate	DIL	Low	Healthy	Healthy	2	6	7	3	5	6	6	6	3
M	65	31	Neg	Illiterate	Illiteratr	DIL	Low	Healthy	Healthy	3	6	7	3	5	4	7	6	3
M	66	36	Neg	Illiterate	Illiteratr	DIL	Average	Healthy	Healthy	4	6	5	6	7	5	5	6	6
M	66	31	Neg	Illiterate	Illiteratr	DIL	Low	Healthy	Healthy	3	6	5	6	7	5	5	7	3
M	64	21	Neg	Illiterate	Illiteratr	DIL	Low	Healthy	Healthy	2	6	5	6	4	6	6	4	3
M	57	21	Neg	Illiterate	Illiteratr	DIL	Low	Healthy	Healthy	3	6	6	4	4	6	6	7	4
M	57	21	Neg	Illiterate	Illiteratr	DIL	Low	Healthy	Healthy	1	7	6	4	4	6	5	7	4
M	66	21	Neg	Illiterate	Illiteratr	DIL	Low	Healthy	Healthy	3	6	5	4	3	4	4	6	3
M	72	35	Neg	Literate	Illiteratr	DIL	Low	Healthy	Healthy	2	6	6	4	6	5	4	7	4
M	56	24	Neg	Illiterate	Illiteratr	DIL	Low	Healthy	Healthy	3	4	6	4	6	5	4	5	4
F	49	18	Comb	Illiterate	Literate	S	Low	Healthy	Healthy	3	7	7	4	6	6	7	5	4
F	54	24	Comb	Illiterate	Illiteratr	S	Low	Healthy	Healthy	3	7	7	4	7	4	3	3	5
F	55	23	Neg	Illiterate	Literate	S	Low	Healthy	Healthy	1	6	7	4	6	4	3	4	4
F	56	26	Neg	Illiterate	Illiteratr	S	Low	Healthy	Healthy	2	5	7	4	6	4	6	3	4
F	67	32	Neg	Illiterate	Literate	S	Low	Unhealthy	Healthy	4	4	6	6	7	5	7	3	3
F	57	25	Neg	Literate	Illiteratr	S	Low	Healthy	Healthy	4	5	6	3	7	5	6	3	4
M	56	27	Comb	Illiterate	Illiteratr	S	High	Healthy	Healthy	4	6	5	4	7	6	5	3	5
M	55	25	Comb	Illiterate	Illiteratr	S	Low	Healthy	Healthy	4	6	6	4	7	7	5	3	4
M	67	37	Comb	Literate	Illiteratr	S	Low	Healthy	Healthy	1	7	6	4	6	5	5	6	5
M	54	23	Comb	Literate	Illiteratr	S	Low	Healthy	Healthy	4	5	7	3	5	6	5	4	5
M	80	52	Comb	Literate	Illiteratr	S	Low	Healthy	Unhealthy	4	5	7	3	7	6	6	6	3
M	51	19	Comb	Illiterate	Illiteratr	S	Low	Healthy	Healthy	1	6	6	3	7	7	6	4	5
M	53	27	Neg	Illiterate	Illiteratr	S	Low	Healthy	Healthy	4	6	5	4	5	5	6	3	3
M	64	27	Neg	Literate	Illiteratr	S	Low	Healthy	Healthy	4	7	6	5	7	6	7	3	3
M	65	27	Neg	Illiterate	Illiteratr	S	Low	Healthy	Healthy	1	6	7	5	4	6	4	5	3
M	63	25	Neg	Illiterate	Illiteratr	S	Low	Healthy	Healthy	4	6	7	4	5	5	3	3	3
M	52	24	Neg	Illiterate	Illiteratr	S	High	Healthy	Healthy	4	5	6	3	6	6	7	5	4
M	76	33	Neg	Illiterate	Illiteratr	S	Low	Healthy	Healthy	1	5	4	3	6	6	5	3	3
M	79	38	Neg	Literate	Illiteratr	S	Low	Healthy	Healthy	4	5	4	3	5	4	7	4	4
M	71	38	Neg	Literate	Illiteratr	S	Low	Healthy	Unhealthy	4	5	6	4	5	5	5	4	3
M	74	37	Neg	Literate	Literate	S	Low	Healthy	Healthy	1	6	5	3	6	5	6	3	5
M	76	38	Neg	Illiterate	Illiteratr	S	Low	Healthy	Healthy	4	5	5	3	5	7	5	3	3
M	77	45	Neg	Illiterate	Literate	S	Low	Healthy	Healthy	2	6	5	4	6	5	5	4	4
M	73	38	Neg	Illiterate	Literate	S	Low	Healthy	Healthy	4	5	5	5	5	5	6	3	3
M	67	23	Neg	Illiterate	Illiteratr	S	Low	Healthy	Healthy	4	5	4	5	5	5	4	5	5
M	66	35	Neg	Illiterate	Literate	S	Low	Healthy	Healthy	2	4	4	3	3	5	5	3	3
M	56	23	Neg	Illiterate	Literate	S	Low	Healthy	Healthy	4	5	5	5	4	5	6	4	3
M	62	31	Neg	Illiterate	Literate	S	Low	Healthy	Healthy	4	7	5	3	6	6	5	4	3
M	66	31	Neg	Illiterate	Illiteratr	S	Low	Unhealthy	Healthy	3	5	5	4	5	5	6	3	6
M	54	23	Neg	Illiterate	Literate	S	Low	Healthy	Healthy	2	5	5	4	4	5	6	3	3
M	69	31	Neg	Illiterate	Illiteratr	S	Low	Healthy	Healthy	4	5	5	5	6	5	6	3	3
M	55	23	Neg	Illiterate	Illiteratr	S	Average	Healthy	Healthy	3	5	4	5	6	5	5	6	3
M	54	21	Neg	Illiterate	Illiteratr	S	Low	Healthy	Healthy	2	5	4	5	6	5	5	3	3
M	76	32	Neg	Illiterate	Illiteratr	S	Average	Healthy	Healthy	3	5	4	7	4	5	5	3	3
M	63	21	Neg	Literate	Illiteratr	S	High	Healthy	Healthy	3	5	4	7	6	3	5	4	3
M	66	35	Neg	Illiterate	Illiteratr	S	Average	Healthy	Healthy	3	5	4	6	6	6	5	3	5
M	55	19	Neg	Illiterate	Illiteratr	S	Average	Healthy	Healthy	2	5	7	7	5	6	5	5	5
M	75	39	Neg	Illiterate	Illiteratr	S	High	Healthy	Unhealthy	3	6	3	6	5	6	5	6	5
M	52	18	Neg	Illiterate	Literate	S	Average	Healthy	Healthy	3	5	5	5	5	6	6	6	6
M	80	49	Comb	Illiterate	Illiteratr	Sp	Low	Healthy	Healthy	2	6	3	3	6	5	4	5	6
M	66	34	Neg	Illiterate	Illiteratr	Sp	Low	Healthy	Healthy	3	6	5	3	6	5	4	6	3
M	77	34	Neg	Illiterate	Illiteratr	Sp	Low	Healthy	Healthy	2	5	3	3	4	5	4	4	4
M	58	24	Neg	Illiterate	Literate	Sp	Low	Healthy	Healthy	3	6	4	3	6	5	6	5	4
M	75	38	Neg	Literate	Illiteratr	Sp	Low	Healthy	Healthy	3	6	5	3	6	6	4	3	4
M	80	48	Neg	Illiterate	Literate	Sp	Average	Healthy	Unhealthy	2	5	3	3	7	5	7	3	3
M	67	37	Neg	Illiterate	Illiteratr	Sp	Low	Healthy	Healthy	1	6	4	3	7	5	6	3	3
M	52	18	Neg	Literate	Literate	Sp	Average	Healthy	Healthy	2	6	3	3	7	4	7	5	3
										2.77333	5.50667	5.41333	4.06667	5.49333	5.4	5.30667	4.64	4.09333

## Sheet: Gp B (1M) 
M	78	38	Neg	Illiterate	Illiterate	B/S	Average	Unhealthy	Healthy	1	8	9	8	8	8	9	8	8
F	56	23	Comb	Illiterate	Literate	B/S	Low	Healthy	Healthy	2	8	7	9	9	6	7	8	9
M	53	24	Comb	Illiterate	Illiterate	DIL	Low	Healthy	Healthy	1	8	9	10	7	8	9	8	7
M	80	51	Comb	Illiterate	Illiterate	DIL	Low	Unhealthy	Unhealthy	1	9	6	9	8	9	6	9	8
M	54	17	Neg	Illiterate	Illiterate	DIL	Low	Healthy	Healthy	1	6	8	9	8	9	8	8	7
M	45	19	Neg	Illiterate	Illiterate	DIL	Low	Healthy	Healthy	2	9	7	8	7	9	7	9	7
M	55	21	Neg	Illiterate	Illiterate	DIL	Low	Healthy	Healthy	2	8	8	9	9	8	8	8	9
M	65	21	Neg	Illiterate	Illiterate	DIL	Low	Healthy	Healthy	1	9	9	8	9	7	8	9	9
M	57	24	Neg	Illiterate	Illiterate	DIL	Low	Healthy	Healthy	2	7	7	9	7	9	7	7	7
M	58	24	Neg	Illiterate	Illiterate	DIL	Average	Healthy	Healthy	1	8	7	9	8	8	7	8	8
M	65	25	Neg	Illiterate	Illiterate	DIL	Average	Unhealthy	Healthy	2	9	7	9	8	8	7	9	8
M	63	31	Neg	Illiterate	Illiterate	DIL	Low	Healthy	Healthy	1	7	7	9	8	7	7	7	8
M	65	31	Neg	Illiterate	Illiterate	DIL	Low	Unhealthy	Healthy	2	7	7	8	7	8	6	6	7
M	71	31	Neg	Illiterate	Illiterate	DIL	Low	Healthy	Healthy	1	8	8	8	8	9	7	8	9
M	68	38	Neg	Illiterate	Illiterate	DIL	Average	Healthy	Unhealthy	1	8	6	8	7	7	6	8	7
M	51	24	Neg	Literate	Illiterate	DIL	High	Healthy	Healthy	1	9	8	9	9	8	8	9	7
M	65	27	Neg	Literate	Illiterate	DIL	Low	Healthy	Healthy	1	9	6	8	9	8	6	9	9
M	46	17	Neg	Illiterate	Literate	DIL	Average	Healthy	Healthy	1	8	8	8	9	6	8	8	7
M	52	21	Neg	Illiterate	Literate	DIL	Average	Healthy	Healthy	2	7	8	8	9	8	8	8	8
M	56	21	Neg	Illiterate	Literate	DIL	Average	Unhealthy	Healthy	1	9	9	9	7	8	6	9	9
M	66	21	Neg	Illiterate	Literate	DIL	Average	Unhealthy	Healthy	1	9	6	8	9	8	8	9	9
M	55	23	Neg	Illiterate	Literate	DIL	Average	Healthy	Healthy	1	10	7	8	9	9	7	10	9
M	61	24	Neg	Illiterate	Literate	DIL	Average	Healthy	Healthy	2	9	9	8	8	7	8	9	8
M	65	32	Neg	Illiterate	Literate	DIL	Average	Healthy	Healthy	1	9	7	7	7	7	7	8	8
M	72	35	Neg	Illiterate	Literate	DIL	Low	Healthy	Healthy	1	9	8	9	8	8	6	9	8
F	59	21	Comb	Illiterate	Illiterate	O	Low	Healthy	Healthy	1	9	8	9	7	9	7	9	7
M	73	38	Comb	Illiterate	Literate	O	Low	Healthy	Unhealthy	1	8	7	9	7	9	7	8	7
M	57	18	Comb	Illiterate	Illiterate	S	Low	Healthy	Healthy	2	9	8	8	9	9	8	9	9
F	53	22	Comb	Illiterate	Illiterate	S	Low	Healthy	Healthy	1	9	7	8	7	9	7	9	7
F	57	22	Comb	Illiterate	Illiterate	S	Low	Healthy	Healthy	1	8	8	8	7	8	7	8	7
F	53	23	Comb	Illiterate	Illiterate	S	Low	Healthy	Healthy	1	9	8	10	8	10	7	9	8
F	54	23	Comb	Illiterate	Illiterate	S	Low	Unhealthy	Healthy	2	9	9	9	9	9	7	9	9
M	54	23	Comb	Illiterate	Illiterate	S	Low	Healthy	Healthy	2	8	10	8	9	10	10	10	7
F	59	23	Comb	Illiterate	Illiterate	S	Low	Healthy	Healthy	2	8	7	8	7	9	7	9	7
M	71	23	Comb	Illiterate	Illiterate	S	Low	Healthy	Healthy	1	7	9	6	7	8	7	9	7
M	51	24	Comb	Illiterate	Illiterate	S	Low	Unhealthy	Healthy	1	8	9	9	7	7	9	8	7
F	52	24	Comb	Illiterate	Illiterate	S	High	Healthy	Healthy	2	9	9	8	7	8	6	9	7
F	62	24	Comb	Illiterate	Illiterate	S	Low	Healthy	Healthy	2	9	10	9	5	9	6	9	9
M	55	25	Comb	Illiterate	Illiterate	S	Low	Healthy	Healthy	1	7	8	8	9	9	8	9	9
M	58	27	Comb	Illiterate	Illiterate	S	Low	Healthy	Healthy	1	9	8	8	8	9	8	9	8
M	77	32	Comb	Illiterate	Illiterate	S	Average	Healthy	Healthy	1	9	8	8	8	9	8	9	7
M	67	35	Comb	Illiterate	Illiterate	S	Low	Unhealthy	Healthy	1	8	8	9	6	9	8	9	6
M	56	21	Neg	Illiterate	Illiterate	S	Average	Healthy	Healthy	2	10	7	8	8	7	7	8	8
M	58	21	Neg	Illiterate	Illiterate	S	Low	Healthy	Healthy	1	7	9	8	8	8	9	9	8
M	49	23	Neg	Illiterate	Illiterate	S	Average	Healthy	Healthy	1	8	9	8	8	8	6	8	7
M	58	23	Neg	Illiterate	Illiterate	S	Low	Unhealthy	Healthy	1	10	8	8	9	8	8	10	9
M	67	23	Neg	Illiterate	Illiterate	S	Low	Healthy	Healthy	2	8	8	9	7	9	8	8	9
M	71	23	Neg	Illiterate	Illiterate	S	Low	Healthy	Healthy	2	8	9	9	8	9	9	8	9
M	56	24	Neg	Illiterate	Illiterate	S	Low	Healthy	Healthy	2	8	7	8	8	8	7	8	8
M	62	25	Neg	Illiterate	Illiterate	S	Low	Healthy	Healthy	2	8	9	8	9	7	9	8	9
M	54	27	Neg	Illiterate	Illiterate	S	High	Healthy	Healthy	1	8	9	8	8	9	8	9	7
M	65	27	Neg	Illiterate	Illiterate	S	Low	Healthy	Healthy	2	8	8	9	7	8	8	8	7
M	67	33	Neg	Illiterate	Illiterate	S	Low	Unhealthy	Healthy	2	8	9	7	8	8	6	8	8
M	71	35	Neg	Illiterate	Illiterate	S	High	Healthy	Healthy	1	9	9	8	7	7	6	9	7
M	66	37	Neg	Illiterate	Illiterate	S	Low	Healthy	Healthy	1	9	10	7	8	7	6	9	8
M	76	37	Neg	Illiterate	Illiterate	S	Average	Healthy	Healthy	2	8	7	9	9	7	7	8	9
M	73	38	Neg	Illiterate	Illiterate	S	Low	Healthy	Healthy	2	9	6	9	9	9	8	9	9
M	80	47	Neg	Illiterate	Illiterate	S	Average	Healthy	Unhealthy	1	9	7	9	10	7	7	9	9
M	80	51	Neg	Illiterate	Illiterate	S	Low	Healthy	Unhealthy	1	8	9	7	9	9	6	8	9
M	57	23	Comb	Literate	Illiterate	S	Low	Healthy	Healthy	1	9	9	9	8	8	7	9	8
M	65	27	Comb	Literate	Illiterate	S	Low	Unhealthy	Healthy	2	9	9	9	7	8	6	9	9
M	52	27	Neg	Literate	Illiterate	S	Average	Unhealthy	Healthy	1	8	9	9	6	8	9	8	6
M	73	38	Neg	Literate	Illiterate	S	Low	Healthy	Healthy	1	9	7	8	8	9	7	9	8
F	64	26	Comb	Illiterate	Literate	S	Low	Healthy	Healthy	1	9	8	9	7	10	8	9	7
M	51	17	Neg	Illiterate	Literate	S	Average	Healthy	Healthy	1	8	9	8	8	8	7	8	8
M	51	19	Neg	Illiterate	Literate	S	Low	Healthy	Healthy	1	8	5	8	9	7	5	8	9
M	73	32	Neg	Illiterate	Literate	S	Average	Unhealthy	Healthy	1	8	7	9	8	7	7	8	8
M	65	35	Neg	Illiterate	Literate	S	Average	Healthy	Healthy	1	9	8	7	8	7	7	10	8
M	77	48	Neg	Illiterate	Literate	S	Low	Healthy	Unhealthy	2	9	7	9	9	9	7	9	9
F	57	23	Comb	Illiterate	Illiterate	Sp	Low	Unhealthy	Healthy	1	8	9	9	10	9	9	8	7
M	68	22	Neg	Illiterate	Illiterate	Sp	High	Healthy	Healthy	2	8	8	9	7	8	7	7	8
M	71	24	Neg	Illiterate	Illiterate	Sp	Low	Healthy	Healthy	1	9	9	8	8	9	8	8	7
M	72	34	Neg	Illiterate	Illiterate	Sp	Low	Healthy	Healthy	2	9	9	8	8	9	9	9	8
M	80	51	Neg	Illiterate	Illiterate	Sp	Low	Healthy	Healthy	1	8	9	8	9	9	8	8	7
M	72	39	Neg	Literate	Illiterate	Sp	Low	Healthy	Healthy	2	8	6	9	8	8	8	8	8
	62.5467	27.8667								1.37333	8.38667	7.96	8.38667	7.96	8.2	7.36	8.50667	7.90667

## Sheet: Gp B (24 M)
M	45	19	Neg	Illiterate	Illiterate	DIL	Low	Healthy	Healthy	1	8	7	7	8	8	7	9	9
M	46	17	Neg	Illiterate	Literate	DIL	Average	Healthy	Healthy	2	8	10	7	8	7	9	7	9
M	49	23	Neg	Illiterate	Illiterate	S	Average	Healthy	Healthy	2	8	9	7	9	8	6	8	10
M	51	24	Neg	Literate	Illiterate	DIL	High	Healthy	Healthy	2	8	8	7	9	9	8	8	9
M	51	24	Comb	Illiterate	Illiterate	S	Low	Unhealthy	Healthy	2	8	8	7	8	9	8	9	9
M	51	19	Neg	Illiterate	Literate	S	Low	Healthy	Healthy	1	8	9	9	9	8	7	9	8
M	51	17	Neg	Illiterate	Literate	S	Average	Healthy	Healthy	1	8	9	7	8	8	9	8	8
M	52	21	Neg	Illiterate	Literate	DIL	Average	Healthy	Healthy	1	9	8	7	9	8	8	8	8
F	52	24	Comb	Illiterate	Illiterate	S	High	Healthy	Healthy	1	8	7	7	8	9	6	9	8
M	52	27	Neg	Literate	Illiterate	S	Average	Unhealthy	Healthy	2	8	8	9	9	8	9	8	7
M	53	24	Comb	Illiterate	Illiterate	DIL	Low	Healthy	Healthy	2	7	9	7	8	8	8	8	9
F	53	22	Comb	Illiterate	Illiterate	S	Low	Healthy	Healthy	1	9	8	8	8	9	7	8	9
F	53	23	Comb	Illiterate	Illiterate	S	Low	Healthy	Healthy	1	8	7	7	8	9	8	8	8
M	54	17	Neg	Illiterate	Illiterate	DIL	Low	Healthy	Healthy	2	7	8	7	8	7	6	9	9
F	54	23	Comb	Illiterate	Illiterate	S	Low	Unhealthy	Healthy	1	7	7	6	9	9	8	8	8
M	54	23	Comb	Illiterate	Illiterate	S	Low	Healthy	Healthy	1	8	8	8	9	7	8	9	9
M	54	27	Neg	Illiterate	Illiterate	S	High	Healthy	Healthy	1	6	9	9	9	9	8	8	9
M	55	23	Neg	Illiterate	Literate	DIL	Average	Healthy	Healthy	2	8	8	7	9	8	9	9	9
M	55	21	Neg	Illiterate	Illiterate	DIL	Low	Healthy	Healthy	1	7	7	7	9	9	8	8	9
M	55	25	Comb	Illiterate	Illiterate	S	Low	Healthy	Healthy	1	8	8	7	9	9	8	8	7
F	56	23	Comb	Illiterate	Literate	B/S	Low	Healthy	Healthy	1	9	9	7	9	8	8	8	9
M	56	21	Neg	Illiterate	Literate	DIL	Average	Unhealthy	Healthy	1	8	8	7	8	9	7	7	8
M	56	24	Neg	Illiterate	Illiterate	S	Low	Healthy	Healthy	1	8	7	7	8	9	8	9	8
M	56	21	Neg	Illiterate	Illiterate	S	Average	Healthy	Healthy	1	10	9	9	8	7	9	8	8
M	57	24	Neg	Illiterate	Illiterate	DIL	Low	Healthy	Healthy	1	9	9	7	8	7	8	8	9
F	57	22	Comb	Illiterate	Illiterate	S	Low	Healthy	Healthy	2	8	7	8	8	8	8	8	9
M	57	23	Comb	Literate	Illiterate	S	Low	Healthy	Healthy	1	9	7	8	8	9	7	8	8
M	57	18	Comb	Illiterate	Illiterate	S	Low	Healthy	Healthy	1	9	8	8	9	9	8	9	9
F	57	23	Comb	Illiterate	Illiterate	Sp	Low	Unhealthy	Healthy	3	8	9	9	10	9	9	8	9
M	58	24	Neg	Illiterate	Illiterate	DIL	Average	Healthy	Healthy	2	7	9	9	8	7	9	7	9
M	58	27	Comb	Illiterate	Illiterate	S	Low	Healthy	Healthy	1	9	8	6	8	7	7	8	7
M	58	21	Neg	Illiterate	Illiterate	S	Low	Healthy	Healthy	2	8	8	6	8	8	8	9	8
M	58	23	Neg	Illiterate	Illiterate	S	Low	Unhealthy	Healthy	2	9	8	8	8	8	8	9	8
F	59	21	Comb	Illiterate	Illiterate	O	Low	Healthy	Healthy	2	9	9	6	8	8	8	8	10
F	59	23	Comb	Illiterate	Illiterate	S	Low	Healthy	Healthy	1	8	7	8	8	9	8	8	9
M	61	24	Neg	Illiterate	Literate	DIL	Average	Healthy	Healthy	2	8	10	8	8	7	9	9	8
F	62	24	Comb	Illiterate	Illiterate	S	Low	Healthy	Healthy	1	9	9	8	7	9	7	9	8
M	62	25	Neg	Illiterate	Illiterate	S	Low	Healthy	Healthy	1	7	7	7	9	7	8	8	8
M	63	31	Neg	Illiterate	Illiterate	DIL	Low	Healthy	Healthy	2	9	9	7	8	9	7	9	9
F	64	26	Comb	Illiterate	Literate	S	Low	Healthy	Healthy	1	9	8	8	8	9	8	9	9
M	65	27	Neg	Literate	Illiterate	DIL	Low	Healthy	Healthy	2	7	8	8	8	8	7	9	9
M	65	25	Neg	Illiterate	Illiterate	DIL	Average	Unhealthy	Healthy	1	8	9	7	8	8	6	8	8
M	65	31	Neg	Illiterate	Illiterate	DIL	Low	Unhealthy	Healthy	1	9	8	8	8	9	7	9	9
M	65	21	Neg	Illiterate	Illiterate	DIL	Low	Healthy	Healthy	2	7	8	7	8	9	7	8	9
M	65	32	Neg	Illiterate	Literate	DIL	Average	Healthy	Healthy	2	8	8	7	8	8	7	8	9
M	65	27	Comb	Literate	Illiterate	S	Low	Unhealthy	Healthy	1	9	9	8	8	8	8	8	7
M	65	27	Neg	Illiterate	Illiterate	S	Low	Healthy	Healthy	1	8	8	6	9	9	9	7	7
M	65	35	Neg	Illiterate	Literate	S	Average	Healthy	Healthy	1	9	8	7	9	7	9	9	8
M	66	21	Neg	Illiterate	Literate	DIL	Average	Unhealthy	Healthy	2	8	9	8	9	7	7	9	9
M	66	37	Neg	Illiterate	Illiterate	S	Low	Healthy	Healthy	1	8	9	9	8	7	8	9	8
M	67	35	Comb	Illiterate	Illiterate	S	Low	Unhealthy	Healthy	1	8	8	7	7	9	8	8	8
M	67	33	Neg	Illiterate	Illiterate	S	Low	Unhealthy	Healthy	2	8	7	9	8	8	9	8	8
M	67	23	Neg	Illiterate	Illiterate	S	Low	Healthy	Healthy	1	7	8	7	9	9	8	8	9
M	68	38	Neg	Illiterate	Illiterate	DIL	Average	Healthy	Unhealthy	2	9	8	7	8	9	7	8	9
M	68	22	Neg	Illiterate	Illiterate	Sp	High	Healthy	Healthy	2	8	9	9	7	8	9	7	9
M	71	35	Neg	Illiterate	Illiterate	S	High	Healthy	Healthy	2	9	9	8	9	8	9	10	9
M	71	24	Neg	Illiterate	Illiterate	Sp	Low	Healthy	Healthy	2	8	9	8	8	9	10	8	9
M	71	31	Neg	Illiterate	Illiterate	DIL	Low	Healthy	Healthy	1	8	9	6	8	8	8	9	9
M	71	23	Comb	Illiterate	Illiterate	S	Low	Healthy	Healthy	1	8	9	8	7	8	8	7	7
M	71	23	Neg	Illiterate	Illiterate	S	Low	Healthy	Healthy	2	8	9	7	9	9	9	9	9
M	72	35	Neg	Illiterate	Literate	DIL	Low	Healthy	Healthy	2	8	8	7	8	8	7	7	8
M	72	39	Neg	Literate	Illiterate	Sp	Low	Healthy	Healthy	1	6	9	9	9	8	8	8	8
M	72	34	Neg	Illiterate	Illiterate	Sp	Low	Healthy	Healthy	2	7	9	9	9	9	9	9	9
M	73	38	Comb	Illiterate	Literate	O	Low	Healthy	Unhealthy	1	8	7	6	9	8	7	9	9
M	73	32	Neg	Illiterate	Literate	S	Average	Unhealthy	Healthy	2	8	8	7	8	8	6	8	8
M	73	38	Neg	Illiterate	Illiterate	S	Low	Healthy	Healthy	1	8	7	7	9	9	8	9	9
M	73	38	Neg	Literate	Illiterate	S	Low	Healthy	Healthy	1	9	9	9	8	9	9	10	8
M	76	37	Neg	Illiterate	Illiterate	S	Average	Healthy	Healthy	1	7	9	7	9	9	7	8	9
M	77	32	Comb	Illiterate	Illiterate	S	Average	Healthy	Healthy	2	10	8	8	8	7	8	9	9
M	77	48	Neg	Illiterate	Literate	S	Low	Healthy	Unhealthy	1	8	7	7	9	8	7	8	9
M	78	38	Neg	Illiterate	Illiterate	B/S	Average	Unhealthy	Healthy	1	7	9	8	9	8	8	9	8
M	80	51	Comb	Illiterate	Illiterate	DIL	Low	Unhealthy	Unhealthy	2	7	8	7	8	8	7	8	8
M	80	47	Neg	Illiterate	Illiterate	S	Average	Healthy	Unhealthy	1	8	8	6	8	7	8	9	8
M	80	51	Neg	Illiterate	Illiterate	S	Low	Healthy	Unhealthy	1	7	8	7	9	9	8	9	8
M	80	51	Neg	Illiterate	Illiterate	Sp	Low	Healthy	Healthy	2	7	9	8	9	9	8	8	7
										1.44	8.04	8.25333	7.48	8.36	8.24	7.85333	8.34667	8.46667

## Sheet: Scoring criteria
Gender	Age (E)	Age (FCG)	Abuse type	Education (E)	Education (FCG)	FCG type	Income FCG	Self rated Health (E)	Self rated Health (FCG)	DPI scores	Movement UD	Comfort UD	Movement LD	Comfort mandibular denture	Speech	Ease of chewing	Esthetics	General satisfaction
1 - Female	1 - 41 to 50	1 - ≤ 20	1 - Neglect	1 - Literate	1 - Literate	1 - Son	1 -Low	1 - Healthy	1 - Healthy	1 - Good (1)	Score of 1 to 10 on VAS
2 -Male	2 - 51 to 60	2 - 21 to 30	2 - Comb (Neglect)	2 - Illiterate	2 - Illiterate	2 - Daughter in law	2-Average	2 - Unhealthy	2 - Unhealthy	2 - Average (0.75)
	3 - 61 to 70	3 - 31 to 40				3 - Spouse	3 - High			3 - Poor (0.5)
	4 - 71 to 80	4 - 41 to 50				4 - Brother/sister				4 - Very poor (0.25)
		5 - ≥ 51				5 - Others

## Sheet: Graphics
	Group A (1 month)	Group A (24 months)	Group B (1 month)	Group B (24 months)
Movement Upper denture	4.69	5.5	8.39	8.04
Comfort Upper denture	4.84	5.41	7.96	8.25
Movement Lower denture	4.24	4.06	8.39	7.48
Comfort Lower denture	4.64	5.49	7.96	8.36
Speech	5	5.4	8.21	8.24
Ease of chewing	4.72	5.3	7.36	7.85
Esthetics	5.15	4.64	8.51	8.34
General Satisfaction	5.03	4.09	7.9	8.46
